# Supplementary material for: Surgical Outcomes and Complications of Custom-Made Prostheses in Upper Limb Oncological Reconstruction: A Systematic Review
Source: J Funct Morphol Kinesiol. 2024 Apr 11;9(2):72. doi: 10.3390/jfmk9020072 (PMC11036263; doi:10.3390/jfmk9020072)
Supplement: Supplementary file 1 [file jfmk-09-00072-s001.zip]

Archive with 1 entries (1 files):
- jfmk-2941086-supplementary.pdf
